# Supplementary material for: Understanding Pain and Quality of Life in Paediatric Cancer Survivors: A Systematic Review with a Focus on Early Survivorship
Source: Children (Basel). 2025 Oct 2;12(10):1320. doi: 10.3390/children12101320 (PMC12564031; doi:10.3390/children12101320)
Supplement: Supplementary file 1 [file children-12-01320-s001.zip]

Archive with 1 entries (1 files):
- children-3845709-supplementary.pdf
